# Supplementary material for: Determining energy expenditure in a large seabird using accelerometry
Source: J Exp Biol. 2023 Dec 6;226(23):jeb246922. doi: 10.1242/jeb.246922 (PMC10714144; doi:10.1242/jeb.246922)
Supplement: Table S1. Data used in the present study [file jexbio-226-246922-TableS1.xlsx]

## Sheet: Dataset1
Bird ID	Track_id	DEE_Eq9	TEE.actual	totVeDBA_full	totVeDBA_sea	totVeDBA_land	mvedbafull	mvedbasea	h.dive	h.duck.dive	h.flapping	h.gliding	h.resting	h.land	total.dur	h.at.sea	h.nightland	h.dayland	dive.VeDBA	duckdive.VeDBA	flap.VeDBA	glide.VeDBA	rest.VeDBA	nightland.VeDBA	dayland.VeDBA
1	PE-13164919	2991.07	8800.43	1.89548e+06	1.5552e+06	340274	0.287324	0.556444	0.404167	0.183056	7.50722	2.73833	19.0756	40.7053	70.6136	29.9083	19.5136	21.1917	35884.1	17364.1	934014	183216	384724	161298	178976
2	PE-13167244	2518.85	9598.68	2.5071e+06	2.00389e+06	503209	0.291112	0.746415	0.455556	0.379167	10.5453	3.43556	13.7022	62.94	91.4578	28.5178	29.6875	33.2525	37237.7	14222.2	1.31785e+06	298940	335638	222900	280309
3	PE-13200636	3931.18	12511.4	3.65364e+06	3.44026e+06	213374	0.507948	0.68688	0.405833	0.3175	13.42	4.07889	31.6994	26.4611	76.3828	49.9217	10.0039	16.4572	40879.8	23709.3	2.2895e+06	483375	602797	62974.3	150400
4	PE-13204174	1982.41	5768.12	1.38683e+06	1.1848e+06	202038	0.21987	0.358338	0.270556	0.241667	5.17556	2.46306	28.4536	33.2272	69.8317	36.6044	10.0053	23.2219	30641	18438.6	463643	174512	497562	46115.5	155923
5	PE-13204227	3667.88	10738.5	2.26132e+06	2.00022e+06	261097	0.356219	0.665971	0.647222	0.223056	8.91417	3.72278	19.7356	37.0222	70.265	33.2428	19.6539	17.3683	79708.5	16540.8	1.14332e+06	366306	394354	138269	122828
6	PE-13204264	4093.05	12500.8	2.59065e+06	2.39849e+06	192161	0.386434	0.569484	0.871389	0.325278	12.4539	5.72778	26.6661	27.255	73.2994	46.0444	10.0064	17.2486	68827.1	31510	1.59371e+06	336376	368062	53779.6	138382
7	PE-13217164	3915.03	11154.7	2.41445e+06	2.18441e+06	230039	0.38841	0.568074	0.619722	0.488611	10.1536	3.34917	27.6831	26.0864	68.3806	42.2942	10.0061	16.0803	60170.6	47516.9	1.36366e+06	224338	488728	76845.6	153193
8	PE-13219535	2965.22	2629.5	646321	583484	62836.6	0.336462	0.534696	0.128056	0.115278	2.11972	0.304722	9.78361	8.83139	21.2828	12.4514	0.0561111	8.77528	16136.2	18957.1	378572	14151.3	155668	2856.02	59980.6
9	PE-13219592	2109.33	6171.23	989241	517153	472089	0.156152	0.736952	0.552222	0.255	2.27444	0.861944	3.82528	62.4475	70.2164	7.76889	30.0044	32.4431	61495	26477.3	299930	54856.2	74394.3	180601	291488
10	PE-13229041	3603.57	10235.1	2.66542e+06	2.48932e+06	176095	0.41884	0.662364	0.473333	0.678611	11.6086	3.25	24.245	27.9106	68.1661	40.2556	10.0044	17.9061	50534.6	64419.9	1.65254e+06	256324	465509	60255.6	115840
11	PE-13240654	1907.13	5363.6	1.70685e+06	1.50991e+06	196943	0.2788	0.494767	0.810278	0.454722	6.53528	3.2725	22.5664	33.8583	67.4975	33.6392	10.3569	23.5014	95820	36150	694186	252659	431095	47629.6	149314
12	PE-13240690	2346.96	6243.1	1.15335e+06	911382	241971	0.195431	0.463893	0.458889	0.126389	3.90556	3.81	12.9475	42.5936	63.8419	21.2483	19.5933	23.0003	60619.7	11733.4	335425	258847	244757	92870.3	149101
13	PE-13240691	2729.56	10294.3	2.07896e+06	1.64041e+06	438545	0.249587	0.521794	0.455278	0.322222	6.53556	3.56528	27.4314	52.2039	90.5136	38.3097	20.0069	32.1969	52376.6	47327.1	766229	218930	555548	106453	332092
14	PE-13240739	4023.51	19265.3	3.44082e+06	3.09982e+06	340999	0.332605	0.525673	0.201944	0.0347222	12.2339	1.93417	56.0847	44.4267	114.916	70.4894	20.0033	24.4233	11493.9	3018.84	1.92965e+06	181058	974605	108979	232020
15	PE-13267057	4798.48	18652.5	4.32969e+06	4.24972e+06	79971.2	0.501029	0.534121	0.780278	0.425556	16.5475	6.9825	58.5769	9.97917	93.2919	83.3128	0	9.97917	69781.8	28277.4	2.38504e+06	607014	1.1596e+06	0	79971.2
